# Supplementary material for: Piperine–Chlorogenic Acid Hybrid Inhibits the Proliferation of the SK-MEL-147 Melanoma Cells by Modulating Mitotic Kinases
Source: Pharmaceuticals (Basel). 2023 Jan 19;16(2):145. doi: 10.3390/ph16020145 (PMC9965075; doi:10.3390/ph16020145)
Supplement: Supplementary file 1 [file pharmaceuticals-16-00145-s001.zip]

Archive with 1 entries (1 files):
- pharmaceuticals-2118160-supplementary.pdf
